# Supplementary material for: Evaluation of subretinally delivered Cas9 ribonucleoproteins in murine and porcine animal models highlights key considerations for therapeutic translation of genetic medicines
Source: PLoS One. 2025 Jun 24;20(6):e0317387. doi: 10.1371/journal.pone.0317387 (PMC12186880; doi:10.1371/journal.pone.0317387)
Supplement: S1 Table — Guide RNA sequences. (XLSX) [file pone.0317387.s009.xlsx]

## Sheet: Supp Table_guides
Name	Gene Target2	Protospacer Sequence
cg001	mmRosa26	GGCGGTCCTCAGAAGCCAGG
cg002	mmRosa26	CAGGGCGGTCCTCAGAAGCC
cg003	mmRosa26	CTGCTGCCTCCTGGCTTCTG
cg004	mmRosa26	TGGCTTCTGAGGACCGCCCT
cg005	mmRosa26	GGATTCTCCCAGGCCCAGGG
cg006	mmRosa26	AAGGGATTCTCCCAGGCCCA
cg007	mmRosa26	GAAGGGATTCTCCCAGGCCC
cg008	mmRosa26	GAGGGGGAAGGGATTCTCCC
cg009	mmRosa26	TCACGAGGGAAGAGGGGGAA
cg010	mmRosa26	ATCACGAGGGAAGAGGGGGA
cg011	mmRosa26	GCAGATCACGAGGGAAGAGG
cg012	mmRosa26	TGCAGATCACGAGGGAAGAG
cg013	mmRosa26	TTGCAGATCACGAGGGAAGA
cg014	mmRosa26	GTTGCAGATCACGAGGGAAG
cg015, mmRosa26_sg1	mmRosa26	ACTGGAGTTGCAGATCACGA
cg016	mmRosa26	GACTGGAGTTGCAGATCACG
cg017	mmRosa26	CGCCCATCTTCTAGAAAGAC
cg018	mmRosa26	ACTCCAGTCTTTCTAGAAGA
cg019	mmRosa26	CTCCAGTCTTTCTAGAAGAT
cg020	mmRosa26	CAGTCTTTCTAGAAGATGGG
cg021	mmRosa26	AGTCTTTCTAGAAGATGGGC
cg022	mmRosa26	AAGATGGGCGGGAGTCTTCT
cg023	mmRosa26	TGGGCGGGAGTCTTCTGGGC
cg024	mmRosa26	GGCAGGCTTAAAGGCTAACC
cg025	mmRosa26	TTAAAGGCTAACCTGGTGTG
cg026	mmRosa26	CAGGACAACGCCCACACACC
cg027	mmRosa26	TAAAGGCTAACCTGGTGTGT
cg028	mmRosa26	GTGTGTGGGCGTTGTCCTGC
cg029	mmRosa26	TGTGTGGGCGTTGTCCTGCA
cg030	mmRosa26	GTGTGGGCGTTGTCCTGCAG
cg031	mmRosa26	CACCTGTTCAATTCCCCTGC
cg032	mmRosa26	GTCCTGCAGGGGAATTGAAC
cg033	mmRosa26	GAATTGAACAGGTGTAAAAT
cg034	mmRosa26	TTGAACAGGTGTAAAATTGG
cg035	mmRosa26	TGAACAGGTGTAAAATTGGA
cg036	mmRosa26	CGACAAAACCGAAAATCTGT
cg037	mmRosa26	CCGACAAAACCGAAAATCTG
cg038	mmRosa26	CCACAGATTTTCGGTTTTGT
cg039	mmRosa26	CACAGATTTTCGGTTTTGTC
cg040	mmRosa26	GTCGGGAAGTTTTTTAATAG
cg041	mmRosa26	ATAGGGGCAAATAAGGAAAA
cg042	mmRosa26	TAGGGGCAAATAAGGAAAAT
cg056	mmRosa26	CTGTAGTAAGGATCTCAAGC
cg057	mmRosa26	TGTAATTTCATACTGTAGTA
cg058	mmRosa26	AGAAATGGATATGAAGTACT
cg059	mmRosa26	GAGAAATGGATATGAAGTAC
cg060	mmRosa26	TGCAGAAGGAGCGGGAGAAA
cg061	mmRosa26	GATAAGGCTGCAGAAGGAGC
cg062	mmRosa26	TGATAAGGCTGCAGAAGGAG
cg063	mmRosa26	CCTTTTGATAAGGCTGCAGA
cg064	mmRosa26	TTCTAAAATACCTTTTGATA
cg065	mmRosa26	CCTTCTGCAGCCTTATCAAA
cg066	mmRosa26	CAGTATAATAAATGAAAATG
cg067	mmRosa26	CCAATGCTCTGTCTAGGGGT
cg068	mmRosa26	AATGCCAATGCTCTGTCTAG
cg069	mmRosa26	AAATGCCAATGCTCTGTCTA
cg070	mmRosa26	AAAATGCCAATGCTCTGTCT
cg071	mmRosa26	CCAACCCCTAGACAGAGCAT
sgAi14	Ai14	AAGTAAAACCTCTACAAATG
sgAbca4, Abca4	ssABCA4	CGTGGGAGTCCGGCCCGGAG
sgRosa26, Rosa26	ssROSA26	GTGAGAGTTATCTGACCGTA
sgUCE	[multiple species]UCE	CATTGTAAAAGGAACCTCGG
sgRosa26.2	ssROSA26	TCGTGGAGTTAAGGGCATCA
sgRosa26.3	ssROSA26	AAGATAAGGTTAGTCCACTG
sgRosa26.4	ssROSA26	AGGCGATGACGAGATCGCGG
sgRosa26.5	ssROSA26	CAGTGAAAGTGGCTCCCGCG
sgRosa26.6	ssROSA26	TACCTAGCCGAGGCTCTCTG
sgRosa26.7	ssROSA26	GAATCCAACTAGGAACCATG
NT, Non-targeting, Non-targeting gRNA	mmAbca4	TGTTGGAGTTCGACCTGGAG
SRM1, Targeting gRNA	ssROSA26	GTATGCTATACGAAGTTATT
sgRosa26.8	ssROSA26	CTGGGAACCTCCATATGCCG
