# Supplementary material for: Evaluation of subretinally delivered Cas9 ribonucleoproteins in murine and porcine animal models highlights key considerations for therapeutic translation of genetic medicines
Source: PLoS One. 2025 Jun 24;20(6):e0317387. doi: 10.1371/journal.pone.0317387 (PMC12186880; doi:10.1371/journal.pone.0317387)
Supplement: S2 Table — Histology summary. (XLSX) [file pone.0317387.s010.xlsx]

## Sheet: Sheet1
Animal ID	Eye	Group	Treatment injection	Nuclease type	gRNA	Dose (nmol)	Collection timepoint		Cornea / conjunctiva	Inferior iridocorneal angle	Anterior chamber / iris	Inflam. Pars plana	Cataract	Vitreal cells / debris	Retinal detachment	Retinitis	Ret degen / Rpe changes	Optic neuritis	Other - comments
								Block	0-4	0-4	0-4	0-4	Y/N	0-4	0-4	0-4	0-4	0-4
6924	OS	3	Test article B	Base editor	sgAbca4	3	4 hr	A1	0	0	0	0	N	1	Y	1	2	0	Slight mononuclear cell infiltrate in vitreous, area superior to optic disc separated retina, subretinal cellular debris and areas of vacolization of the outer retina superior to optic disc, focal retinal vasculitis
								A2	0	0	0	0	N	1	N	0	0	0	Slight mononuclear cell infiltrate and debris - vitreous
								A3	0	0	0	0	N	0	N	0	0	0	No significant findings
								A4	0	0	0	0	N	0	N	0	0	0	No significant findings
								B1	0	0	0	0	N	1	Y	0	3	0	Slight mononuclear cell infiltrate in vitreous; large area superior to optic disc separated retina, subretinal cellular debris and areas of vacolization of the outer retina superior to optic disc
								B2	0	0	0	0	N	1	Y	0	3	0	Slight mononuclear cell infiltrate in vitreous; large area superior to optic disc separated retina, subretinal cellular debris and areas of vacolization of the outer retina superior to optic disc
								B3	0	0	0	0	N	1	Y	0	2	0	Slight mononuclear cell infiltrate in vitreous, area superior to optic disc separated retina, subretinal cellular debris and areas of vacolization of the outer retina superior to optic disc
								B4	0	0	0	0	N	1	Y	0	2	0	Slight mononuclear cell infiltrate in vitreous, area superior to optic disc separated retina, subretinal cellular debris and areas of vacolization of the outer retina superior to optic disc
	OD							A1	0	0	0	0	N	1	N	0	0	0	Slight mononuclear cell infiltrate and debris - vitreous
								A2	0	0	0	0	N	1	N	0	0	0	Slight mononuclear cell infiltrate and debris - vitreous
								A3	0	0	0	0	N	1	N	0	0	0	Slight mononuclear cell infiltrate and debris - vitreous
								A4	0	0	0	0	N	1	N	0	0	0	Slight mononuclear cell infiltrate and debris - vitreous
								B1	0	0	0	0	N	1	Y	1	2	0	Moderate mononuclear cell infiltrate in vitreous, area superior to optic disc of separated and folded retina, subretinal cellular debris and areas of vacolization of the outer retina superior to optic disc, focal areas of choroidal inflammation, slight retinal perivascular cellular infiltrate
								B2	0	0	0	0	N	1	Y	0	2	0	Moderate mononuclear cell infiltrate and focal hemorrhage in vitreous, area superior to optic disc of separated and folded retina, subretinal cellular debris and areas of vacolization of the outer retina superior to optic disc, focal areas of choroidal cellular infiltrate
								B3	0	0	0	0	N	1	N	0	2	0	Slight mononuclear cell infiltrate - vitreous, Hemorrahge and hemosiderin in vitreous, focal area of subretinal cellular debris and areas of vacolization of the outer retina superior to optic disc, focal areas of choroidal cellular infiltrate
								B4	0	0	0	0	N	1	N	0	2	0	Slight mononuclear cell infiltrate - vitreous, focal area of subretinal cellular debris and areas of vacolization of the outer retina superior to optic disc, focal areas of choroidal cellular infiltrate
6931	OS	2	Test article B	Base editor	sgAbca4	3	14 Day	A1	0	0	3	0	N	1	N	2	0	0	Moderate, diffuse mononuclear cell infiltrate in the iris and cliary body, mild mononuclear cell infiltrate in vitreous, mild superior retinal perivascular mononuclear cell infiltration.
								A2	0	0	3	0	N	2	N	1	0	0	Moderate, diffuse mononuclear cell infiltrate in the iris and cliary body, mild mononuclear cell infiltrate in vitreous, mild superior retinal perivascular mononuclear cell infiltration
								A3	0	0	3	0	N	2	N	1	0	0	Moderate, diffuse mononuclear cell infiltrate in the iris and cliary body, mild mononuclear cell infiltrate in vitreous, mild superior retinal perivascular mononuclear cell infiltration
								A4	0	0	3	0	N	2	N	2	0	0	Moderate, diffuse mononuclear cell infiltrate in the iris and cliary body, mild mononuclear cell infiltrate in vitreous, mild superior retinal perivascular mononuclear cell infiltration. Inflammatory cell infiltrate (slceral, episclera, par plana) at sclerotomy cite in pars plana.
								B1	0	0	3	0	N	1	Y	2	1	0	Moderate, diffuse mononuclear cell infiltrate in the iris and cliary body, slight mononuclear cell infiltrate in vitreous, mild superior retinal perivascular mononuclear cell infiltration, focal retinal fold/separation superior to optic disc
								B2	0	0	3	0	N	1	Y	2	1	0	Moderate, diffuse mononuclear cell infiltrate in the iris and cliary body, slight mononuclear cell infiltrate in vitreous, mild superior retinal perivascular mononuclear cell infiltration, focal retinal fold/separation superior to optic disc
								B3	0	0	3	0	N	1	N	2	0	0	Moderate, diffuse mononuclear cell infiltrate in the iris and cliary body, slight mononuclear cell infiltrate in vitreous, mild superior retinal perivascular mononuclear cell infiltration
								B4	0	0	3	0	N	1	N	2	0	0	Moderate, diffuse mononuclear cell infiltrate in the iris and cliary body, slight mononuclear cell infiltrate in vitreous, mild superior retinal perivascular mononuclear cell infiltration
6934	OS	5	Test Article C	Base editor	sgAbca4	1	14 Day	A1	0	0	0	0	N	1	N	0	1	0	Slight mononuclear cell infitlrate - vitreous, focal retinal fold and disorganization superior to the optic disc
								A2	0	0	0	0	N	1	N	0	0	0	Slight mononuclear cell infiltrate - vitreous
								A3	0	0	0	0	N	1	N	0	0	0	Slight mononuclear cell infiltrate - vitreous
								A4	0	0	0	0	N	1	N	0	0	0	Slight mononuclear cell infiltrate - vitreous
								B1	0	0	0	0	N	0	N	0	0	0	No significant findings
								B2	0	0	0	0	N	0	N	0	0	0	No significant findings
								B3	0	0	0	0	N	0	N	0	0	0	No significant findings
								B4	0	0	0	0	N	0	N	0	0	0	No significant findings
6942	OS	6	Test Article D	Base editor	sgAbca4	0.3	14 Day	A1	0	0	0	0	N	0	N	0	0	0	No significant findings
								A2	0	0	0	0	N	0	N	0	0	0	No significant findings
								A3	0	0	0	0	N	0	N	0	0	0	No significant findings
								A4	0	0	0	0	N	1	N	0	0	0	Slight mononuclear cell infitlrate - vitreous
								B1	0	0	0	0	N	1	N	0	1	0	Slight mononuclear cell infiltrate - vitreous; focal retinal fold superior retina
								B2	0	0	0	0	N	1	N	0	1	0	Slight mononuclear cell infiltrate - vitreous; focal retinal fold superior retina
								B3	0	0	0	0	N	1	N	0	0	0	Slight mononuclear cell infitlrate - vitreous
								B4	0	0	0	0	N	1	N	0	0	0	Slight mononuclear cell infitlrate - vitreous
6945	OS	7	Test Article E	Base editor	sgRosa26	3	14 Day	A1	0	0	0	0	N	1	N	0	0	0	Slight mononuclear cell infitlrate - vitreous
								A2	0	0	0	0	N	1	N	0	0	0	Slight mononuclear cell infitlrate - vitreous
								A3	0	0	0	0	N	1	N	0	0	0	Slight mononuclear cell infitlrate - vitreous
								A4	0	0	0	0	N	1	N	0	0	0	Slight mononuclear cell infitlrate - vitreous
								B1	0	0	0	0	N	1	N	0	0	0	Slight mononuclear cell infitlrate - vitreous
								B2	0	0	0	0	N	1	N	1	1	0	Slight mononuclear cell infitrate in vitreous, Focal area superior to optic nerve slight choriodal cellular infilation and slight perivascular retinal cellular infiltrate
								B3	0	0	0	0	N	1	N	1	3	0	Slight mononuclear cell infitrate in vitreous, Focal area superior to optic nerve with severe outer retinal disorganizaton with adacent mild choriodal cellular infilation and mild perivascular retinal cellular infiltrate, focal subretinal hemorrhage
								B4	0	0	0	0	N	1	N	1	3	0	Slight mononuclear cell infitrate in vitreous, Focal area superior to optic nerve with severe outer retinal disorganizaton with adacent mild choriodal cellular infilation and mild perivascular retinal cellular infiltrate
6948	OD	8	Test Article F	Base editor	sgRosa26	0.3	14 Day	A1	0	0	0	0	N	0	N	0	0	0	No significant findings
								A2	0	0	0	0	N	0	N	0	1	0	Focal retinal fold superior to optic disc
								A3	0	0	0	0	N	0	N	0	1	0	Focal retinal fold superior to optic disc
								A4	0	0	0	0	N	0	N	0	1	0	Focal retinal fold superior to optic disc
								B1	0	0	0	0	N	0	N	0	0	0	No significant findings
								B2	0	0	0	0	N	0	N	0	0	0	No significant findings
								B3	0	0	0	0	N	0	N	0	0	0	No significant findings
								B4	0	0	0	0	N	0	N	0	0	0	No significant findings
6979	OS	9	Test Article G	NHEJ	sgRosa26	3	14 Day	A1	0	0	0	0	N	1	N	0	2	0	Slight mononuclear cell infitrate in vitreous, Diffuse superior outer retinal degeneration (outer nuclear and photoreceptor degeneraton) focal area of retinal separation and RPE proliferation
								A2	0	0	0	0	N	1	N	0	2	0	Slight mononuclear cell infitrate in vitreous, Central superior outer retinal degeneration (outer nuclear and photoreceptor degeneraton)
								A3	0	0	0	0	N	1	N	0	2	0	Slight mononuclear cell infitrate in vitreous, Central superior outer retinal degeneration (outer nuclear and photoreceptor degeneraton)
								A4	0	0	0	0	N	0	N	0	0	0	No significant findings
								B1	0	0	0	0	N	1	N	0	2	0	Slight mononuclear cell infitrate in vitreous, Diffuse superior outer retinal degeneration (outer nuclear and photoreceptor degeneraton) focal area of chroidal cellular infiltrate
								B2	0	0	0	0	N	1	N	0	2	0	Slight mononuclear cell infitrate in vitreous, Diffuse superior outer retinal degeneration (outer nuclear and photoreceptor degeneraton)
								B3	0	0	0	0	N	1	N	0	3	0	Slight mononuclear cell infitrate in vitreous, Diffuse superior outer retinal degeneration (outer nuclear and photoreceptor degeneraton); focal area of retinal disorganization superior to optic nerve, focal area of chroidal cellular infiltrate
								B4	0	0	0	0	N	1	N	0	3	0	Slight mononuclear cell infitrate in vitreous, Diffuse superior outer retinal degeneration (outer nuclear and photoreceptor degeneraton); focal area of retinal disorganization superior to optic nerve, focal area of chroidal cellular infiltrate
6980	OD	10	Test Article H	NHEJ	sgRosa26	0.3	14 Day	A1	0	0	0	0	N	1	N	0	0	0	Slight mononuclear cell infitlrate - vitreous
								A2	0	0	0	0	N	1	N	0	1	0	Slight mononuclear cell infitlrate - vitreous, focal retinal fold and disorganization superior to the optic disc
								A3	0	0	0	0	N	1	N	0	0	0	No significant findings
								A4	0	0	0	0	N	0	N	0	0	0	No significant findings
								B1	0	0	0	0	N	1	N	0	0	0	Slight mononuclear cell infiltrate - vitreous
								B2	0	0	0	0	N	1	N	0	0	0	Slight mononuclear cell infiltrate - vitreous
								B3	0	0	0	0	N	1	N	0	0	0	Slight mononuclear cell infiltrate - vitreous
								B4	0	0	0	0	N	1	N	0	0	0	Slight mononuclear cell infiltrate - vitreous
6988	OD	1	Vehicle (Test article A)	na	na	na	14 Day	A1	0	0	0	0	N	1	N	0	0	0	Slight mononuclear cell infiltrate - vitreous; focal retinal fold superior retina
								A2	0	0	0	0	N	1	N	0	0	0	Slight mononuclear cell infiltrate - vitreous
								A3	0	0	0	0	N	1	N	0	1	0	Slight mononuclear cell infiltrate - vitreous; focal retinal elevation with retinal pigmented epithelial proliferation superior retina
								A4	0	0	0	0	N	1	N	0	0	0	Slight mononuclear cell infiltrate - vitreous
								B1	0	0	0	0	N	1	N	0	0	0	Slight mononuclear cell infiltrate - vitreous
								B2	0	0	0	0	N	1	N	0	0	0	Slight mononuclear cell infiltrate - vitreous
								B3	0	0	0	0	N	1	N	0	0	0	Slight mononuclear cell infiltrate - vitreous
								B4	0	0	0	0	N	1	N	0	0	0	Slight mononuclear cell infiltrate - vitreous
